# Supplementary material for: Deciphering of Pod Borer [Helicoverpa armigera (Hübner)] Resistance in Cajanus platycarpus (Benth.) Offers Novel Insights on the Reprogramming and Role of Flavonoid Biosynthesis Pathway
Source: Toxins (Basel). 2022 Jul 2;14(7):455. doi: 10.3390/toxins14070455 (PMC9325000; doi:10.3390/toxins14070455)
Supplement: Supplementary file 1 [file toxins-14-00455-s001.zip]

Archive with 1 entries (1 files):
- toxins-1738244-supplementary.pdf
